# Supplementary material for: A prognostic nomogram for predicting recurrence-free survival of stage I–III colon cancer based on immune-infiltrating Treg-related genes
Source: J Cancer Res Clin Oncol. 2023 Jul 27;149(15):13523–43. doi: 10.1007/s00432-023-05187-y (PMC10590341; doi:10.1007/s00432-023-05187-y)
Supplement: Supplementary file 3 — Supplementary file3 (XLSX 10 KB) [file 432_2023_5187_MOESM3_ESM.xlsx]

## Sheet: Table S1
NO	Gene Set	NES	NOM p-val	FDR q-val
1	KEGG_NOTCH_SIGNALING_PATHWAY	2.1	0	0.027
2	KEGG_ARRHYTHMOGENIC_RIGHT_VENTRICULAR_CARDIOMYOPATHY_ARVC	1.99	0	0.047
3	KEGG_ECM_RECEPTOR_INTERACTION	1.96	0	0.05
4	KEGG_FOCAL_ADHESION	1.93	0	0.047
5	KEGG_BASAL_CELL_CARCINOMA	1.93	0.004	0.038
6	KEGG_HYPERTROPHIC_CARDIOMYOPATHY_HCM	1.92	0	0.036
7	KEGG_DILATED_CARDIOMYOPATHY	1.91	0	0.033
8	KEGG_HEDGEHOG_SIGNALING_PATHWAY	1.89	0.002	0.034
9	KEGG_MELANOGENESIS	1.88	0.004	0.038
10	KEGG_AXON_GUIDANCE	1.83	0	0.053
11	KEGG_GAP_JUNCTION	1.81	0.006	0.058
12	KEGG_PATHWAYS_IN_CANCER	1.78	0	0.072
13	KEGG_REGULATION_OF_ACTIN_CYTOSKELETON	1.78	0	0.067
14	KEGG_TIGHT_JUNCTION	1.74	0.007	0.086
15	KEGG_ENDOCYTOSIS	1.74	0.004	0.081
16	KEGG_GLIOMA	1.71	0.006	0.094
17	KEGG_TGF_BETA_SIGNALING_PATHWAY	1.71	0.008	0.092
18	KEGG_WNT_SIGNALING_PATHWAY	1.7	0	0.089
19	KEGG_MELANOMA	1.7	0.01	0.085
20	KEGG_ADHERENS_JUNCTION	1.68	0.023	0.093
21	KEGG_CHRONIC_MYELOID_LEUKEMIA	1.68	0.014	0.094
22	KEGG_ERBB_SIGNALING_PATHWAY	1.66	0.01	0.098
23	KEGG_INOSITOL_PHOSPHATE_METABOLISM	1.65	0.008	0.097
24	KEGG_LEUKOCYTE_TRANSENDOTHELIAL_MIGRATION	1.65	0.02	0.095
25	KEGG_GNRH_SIGNALING_PATHWAY	1.65	0.006	0.092
26	KEGG_FC_GAMMA_R_MEDIATED_PHAGOCYTOSIS	1.64	0.018	0.096
27	KEGG_PROSTATE_CANCER	1.63	0.023	0.096
28	KEGG_PRION_DISEASES	1.63	0.023	0.095
